# Supplementary material for: Coral calcification in a changing World and the interactive dynamics of pH and DIC upregulation
Source: Nat Commun. 2017 May 30;8:15686. doi: 10.1038/ncomms15686 (PMC5499203; doi:10.1038/ncomms15686)
Supplement: Supplementary Data 1 — Seawater (blue) and coral calcifying fluid parameters (orange). DIC = Dissolved Inorganic Carbon. pH*cf and G* are expected calcifying fluid (cf) pH and calcification rates (G) from fixed condition experimental calibrations (pH*cf = 0.32pHsw + 5.2). See manuscript for more details. [file ncomms15686-s1.xlsx]

## Sheet: Supplementary 1
	UWA Lab number	Time	Salinity	Temperatures (°C)	seawater DIC (mmol/Kg)	seawater Alkalinity (mmol/Kg)	seawater pH (Total scale)	seawater Warag	d11B	pHcf	pH*cf	B/Ca (mmole/mole)	CO32-cf (mmol/Kg)	DICcf (mmol/Kg)	Wcf	W*cf	DICcf/DICsw	G	G*cf
Davies Reef GBR
	Davies 13-2
	F750	2012.98	35.061	27.71	1961.35	2274.14	8.02803	3.54693	23.102	8.40203	8.51897	354.203	1362.16	5877.59	21.8278	26.6735	2.99671	0.979642	1.43912
	F751	2012.86	35.2095	26.74	1965.46	2276.77	8.0379	3.50571	23.1612	8.41622	8.52213	371.754	1313.65	5664.63	20.9249	25.1059	2.88209	0.743743	1.0435
	F752	2012.77	35.36	25.18	1972.07	2281	8.05376	3.44054	23.2329	8.43811	8.5272	410.987	1205.54	5211.19	19.0398	22.2141	2.6425	0.459767	0.603647
	F753	2012.64	35.5288	23.04	1981.14	2286.81	8.07553	3.3533	23.5752	8.48444	8.53417	439.537	1175.73	4960.66	18.3744	20.0358	2.50395	0.284558	0.327691
	F754	2012.48	35.5197	23.58	1978.85	2285.34	8.07003	3.37509	23.4944	8.47292	8.53241	438.333	1168.38	4955.16	18.3022	20.2951	2.50407	0.314185	0.373216
	F755	2012.36	35.2858	25.39	1971.18	2280.43	8.05163	3.44924	23.3508	8.4438	8.52652	410.342	1218.68	5191.34	19.2758	22.2342	2.63362	0.489719	0.631335
	F756	2012.28	35.118	27.21	1963.47	2275.5	8.03312	3.52561	23.2944	8.42005	8.5206	372.642	1323.55	5604.15	21.1461	25.1196	2.85421	0.833612	1.15413
	F757	2012.16	34.9705	29.21	1954.99	2270.07	8.01278	3.61178	22.9176	8.37322	8.51409	347.477	1354.54	5908.96	21.8955	27.8501	3.0225	1.33388	2.16569
	F758	2012.08	34.9583	29.21	1954.99	2270.07	8.01278	3.61178	22.5	8.34549	8.51409	339.408	1325.89	6079.15	21.4342	28.6492	3.10956	1.27755	2.29198
	F759	2011.97	35.0224	28.21	1959.23	2272.79	8.02295	3.56839	22.7891	8.37585	8.51734	352.365	1322.73	5900.34	21.2576	27.1148	3.01156	1.02897	1.65451
	F760	2011.81	35.2868	25.29	1971.6	2280.71	8.05264	3.4451	23.0805	8.42725	8.52685	402.02	1210.99	5326.93	19.1452	22.756	2.70183	0.474413	0.644318
	F761	2011.66	35.5492	22.94	1981.56	2287.08	8.07654	3.34929	23.4766	8.47909	8.53449	449.329	1140.07	4867.71	17.8073	19.6133	2.4565	0.265142	0.310242
	F762	2011.48	35.5014	23.78	1978	2284.8	8.068	3.3832	23.6243	8.47911	8.53176	442.658	1170.51	4884.49	18.3535	20.1063	2.46941	0.328219	0.382548
	F763	2011.36	35.302	25.32	1971.47	2280.62	8.05234	3.44634	23.2062	8.43507	8.52675	401.046	1229.85	5329.35	19.444	22.7875	2.70323	0.490559	0.649928
	F764	2011.26	35.122	26.87	1964.91	2276.42	8.03658	3.5112	22.8612	8.39545	8.5217	364.042	1297.35	5792.6	20.6914	25.7381	2.94803	0.747469	1.12347
	F765	2011.16	35.0122	28.54	1957.83	2271.89	8.01959	3.58264	22.6548	8.36319	8.51627	340.577	1347.73	6093.97	21.6993	28.2413	3.11261	1.1449	1.92437
	F766	2011.06	34.9654	28.93	1956.18	2270.83	8.01563	3.59957	22.4387	8.34453	8.515	326.144	1371.77	6349.61	22.1407	29.7106	3.24593	1.28929	2.31708
	F767	2010.98	34.9878	28.5	1958	2272	8.02	3.58091	22.4962	8.35318	8.5164	338.367	1332.74	6145.24	21.457	28.4432	3.13853	1.11075	1.93441
	F768	2010.91	35.1027	26.72	1965.54	2276.83	8.0381	3.50486	22.7057	8.38696	8.52219	364.284	1275.23	5807.72	20.326	25.7005	2.95477	0.701674	1.08504
	F769	2010.78	35.2247	26.34	1967.15	2277.86	8.04197	3.48887	22.8237	8.39849	8.52343	390.012	1211.01	5449.1	19.25	23.9055	2.77004	0.588466	0.876333
	F770	2010.57	35.4068	24.43	1975.25	2283.04	8.06139	3.4097	23.0513	8.43465	8.52964	415.141	1175.12	5216.57	18.4902	21.8185	2.64097	0.377282	0.501401
	F771	2010.46	35.36	25	1972.83	2281.49	8.05559	3.43311	23.2777	8.44313	8.52779	416.463	1195.43	5147.84	18.8644	21.8419	2.60937	0.436654	0.564729
	F772	2010.38	35.2624	26.06	1968.34	2278.62	8.04481	3.47713	23.0531	8.41667	8.52434	381.687	1269.11	5568.56	20.1408	24.262	2.82907	0.605143	0.848777
	F773	2010.26	35.0854	27.39	1962.7	2275.01	8.03129	3.53327	22.7733	8.38384	8.52001	359.393	1299.31	5840.47	20.7827	26.2929	2.97573	0.836119	1.30718
	F774	2010.18	35.0132	28.22	1959.19	2272.76	8.02285	3.56882	22.81	8.37717	8.51731	340.738	1370.5	6098.28	22.0279	28.0293	3.11266	1.10558	1.76836
	F775	2010.08	34.9847	28.53	1957.87	2271.92	8.01969	3.58221	22.6204	8.36117	8.5163	333.915	1368.57	6215.45	22.0379	28.7896	3.1746	1.17818	1.99388
	F776	2009.98	35.0346	28.01	1960.08	2273.33	8.02498	3.55979	22.5484	8.36202	8.51799	342.698	1326.59	6099.15	21.2952	27.8873	3.11169	0.991996	1.67268
	F777	2009.91	35.1566	26.16	1967.92	2278.35	8.0438	3.48132	22.6345	8.38837	8.52401	363.509	1271.76	5864.57	20.2074	25.5918	2.9801	0.621026	0.954976
	F778	2009.81	35.2705	25.73	1969.74	2279.51	8.04817	3.46336	22.8092	8.40432	8.52541	390.661	1210.26	5478.93	19.1754	23.6701	2.78155	0.518596	0.75745
	F779	2009.66	35.3936	24.14	1976.47	2283.82	8.06434	3.39785	23.0734	8.43955	8.53059	405.704	1205.4	5349.7	18.944	22.2043	2.70669	0.371602	0.48656
	F780	2009.58	35.4302	24.14	1976.47	2283.82	8.06434	3.39785	23.1487	8.4443	8.53059	417.432	1181.64	5196.74	18.566	21.5774	2.6293	0.359046	0.463546
	F781	2009.41	35.3264	24.74	1973.93	2282.2	8.05824	3.42241	23.3638	8.45196	8.52864	408.007	1230.12	5256.69	19.3932	22.1463	2.66306	0.435493	0.548361
	F782	2009.33	35.1912	25.81	1969.4	2279.29	8.04736	3.4667	23.2252	8.43126	8.52515	379.781	1295.97	5587.28	20.5525	24.1696	2.83705	0.597259	0.799668
	F783	2009.21	35.0824	27.72	1961.31	2274.12	8.02793	3.54735	23.065	8.39935	8.51894	358.428	1341.78	5813.32	21.4991	26.3939	2.96401	0.953318	1.41347
	F784	2009.13	34.9908	28.65	1957.36	2271.59	8.01847	3.58741	22.7897	8.37103	8.51591	347.039	1340.62	5961.22	21.6008	27.6992	3.04554	1.15996	1.89736
	F785	2009.06	34.9776	28.74	1956.98	2271.35	8.01756	3.59131	22.7502	8.36746	8.51562	336.491	1376.1	6144.13	22.1855	28.6119	3.13959	1.24572	2.06261
	F786	2008.95	34.9725	28.94	1956.14	2270.81	8.01553	3.60001	22.7379	8.36438	8.51497	342.542	1349.22	6024.03	21.7767	28.1963	3.07956	1.24963	2.09321
	F787	2008.81	35.2441	25.77	1969.57	2279.4	8.04776	3.46503	23.2264	8.4315	8.52528	387.843	1271.13	5478.89	20.1473	23.6884	2.78177	0.571571	0.764886
	F788	2008.71	35.362	24.94	1973.08	2281.65	8.0562	3.43064	23.5786	8.46341	8.52799	423.436	1211.08	5040.79	19.1059	21.3548	2.55478	0.441315	0.536288
	F789	2008.63	35.5807	22.64	1982.83	2287.89	8.07959	3.33726	23.9575	8.51354	8.53547	445.827	1204.16	4879.2	18.7814	19.5128	2.46072	0.27251	0.289732
	F790	2008.43	35.4373	23.85	1977.7	2284.61	8.06729	3.38604	23.9059	8.49684	8.53153	429.875	1235.47	4994.53	19.3863	20.5834	2.52542	0.364893	0.40355
	F791	2008.33	35.2756	24.95	1973.04	2281.63	8.0561	3.43105	23.7528	8.47505	8.52795	405.889	1281.58	5233.36	20.2308	22.1574	2.65243	0.488873	0.573131
	F792	2008.21	35.1169	27.41	1962.62	2274.96	8.03108	3.53412	23.5914	8.43709	8.51995	370.717	1369.27	5596.61	21.8992	25.2156	2.85161	0.927669	1.21283
	F793	2008.13	34.9736	28.86	1956.47	2271.02	8.01634	3.59653	23.3136	8.40322	8.51523	354.201	1384.87	5785.32	22.3422	27.0235	2.95701	1.29444	1.89086
	F794	2007.96	35.001	28.48	1958.08	2272.05	8.0202	3.58005	23.1375	8.39587	8.51647	345.518	1396.85	5970.53	22.4846	27.6237	3.04917	1.21351	1.81887
	F795	2007.88	35.1353	27.08	1964.02	2275.85	8.03444	3.52009	23.2802	8.42052	8.52102	370.208	1331.35	5651.17	21.2541	25.2496	2.87735	0.819986	1.13365
	F796	2007.81	35.2492	25.69	1969.91	2279.62	8.04858	3.4617	23.5845	8.45573	8.52554	403.523	1265.86	5239.96	20.0555	22.6096	2.66001	0.557933	0.691979
	F797	2007.66	35.4902	23.18	1980.54	2286.43	8.0741	3.35894	23.9872	8.50961	8.53371	430.657	1245.78	5014.1	19.4854	20.3177	2.53168	0.322045	0.344858
	F798	2007.56	35.5451	23.13	1980.75	2286.56	8.07461	3.35693	23.8008	8.49788	8.53388	430.009	1228.13	5047.06	19.1985	20.436	2.54805	0.311202	0.344634
	F799	2007.46	35.4241	24.42	1975.29	2283.06	8.06149	3.40929	23.2861	8.45007	8.52968	409.38	1220.63	5272.08	19.2033	22.0487	2.66902	0.401923	0.509433
	Davies 13 -3
	F686	2013.36	35.2563	25.77	1969.57	2279.4	8.04776	3.46503	23.7007	8.46229	8.52528	449.473	1149.25	4692.21	18.214	20.2896	2.38236	0.476109	0.578881
	F687	2013.26	35.0905	27.32	1963	2275.2	8.032	3.53029	23.0762	8.40464	8.52024	391.111	1232.38	5348.21	19.7044	24.0344	2.72451	0.744809	1.0867
	F688	2013.14	34.9969	28.61	1957.53	2271.7	8.01888	3.58567	22.1838	8.33079	8.51604	365.211	1192.75	5708.74	19.2134	26.5001	2.91629	0.911113	1.72409
	F689	2012.98	35.061	27.71	1961.35	2274.14	8.02803	3.54693	22.1922	8.34131	8.51897	367.285	1191.85	5735.62	19.0988	26.0292	2.92433	0.756689	1.37342
	F690	2012.88	35.1759	26.74	1965.46	2276.77	8.0379	3.50571	22.7475	8.3891	8.52213	403.414	1158.9	5247.9	18.4643	23.2515	2.67006	0.588376	0.905082
	F691	2012.75	35.3793	25.18	1972.07	2281	8.05376	3.44054	23.9735	8.48603	8.5272	478.784	1111.9	4418.99	17.5585	18.8407	2.24079	0.398133	0.451275
	F692	2012.56	35.5685	22.87	1981.86	2287.27	8.07725	3.34648	24.2637	8.53054	8.53472	491.196	1123.06	4391.94	17.5344	17.6675	2.21607	0.255075	0.258234
	F693	2012.41	35.3997	23.58	1978.85	2285.34	8.07003	3.37509	23.2249	8.45599	8.53241	439.099	1132.18	4957.86	17.7494	20.2815	2.50543	0.298479	0.3728
	F694	2012.29	35.1312	27.21	1963.47	2275.5	8.03312	3.52561	22.8793	8.39268	8.5206	391.342	1208.54	5370.18	19.3069	24.0739	2.73505	0.701169	1.06529
	F695	2012.23	35.0559	28.25	1959.06	2272.68	8.02254	3.57012	22.2003	8.33569	8.51721	367.465	1190.62	5700.19	19.1339	26.2302	2.90966	0.842971	1.56458
	F696	2012.1	34.9451	29.21	1954.99	2270.07	8.01278	3.61178	21.9795	8.31029	8.51409	346.525	1224.47	5986.17	19.7965	28.2076	3.06199	1.08705	2.22176
	F697	2011.96	35.0285	28.21	1959.23	2272.79	8.02295	3.56839	22.0972	8.3293	8.51734	357.268	1209.62	5868.78	19.4389	26.9713	2.99546	0.862988	1.63755
	F698	2011.91	35.1098	26.81	1965.16	2276.58	8.03719	3.50866	22.4965	8.37191	8.5219	391.243	1161.06	5418.62	18.5136	24.0362	2.75734	0.599347	0.97683
	F699	2011.76	35.4007	25.29	1971.6	2280.71	8.05264	3.4451	23.43	8.44948	8.52685	460.078	1099.09	4639.08	17.3625	19.8397	2.35295	0.39848	0.505442
	F700	2011.58	35.5583	22.94	1981.56	2287.08	8.07654	3.34929	24.0766	8.51779	8.53449	490.174	1106.04	4413.46	17.2747	17.7847	2.22727	0.252322	0.264592
	F701	2011.36	35.302	25.32	1971.47	2280.62	8.05234	3.44634	24.0361	8.48886	8.52675	465.713	1147.03	4525.06	18.1346	19.3485	2.29527	0.433201	0.486277
	F702	2011.29	35.1708	26.87	1964.91	2276.42	8.03658	3.5112	22.7725	8.38929	8.5217	392.442	1193.94	5385.28	19.0356	23.9394	2.74073	0.638949	0.98177
	F703	2011.22	35.058	28.19	1959.31	2272.84	8.02315	3.56753	21.8625	8.31327	8.51741	358.423	1174.54	5868.84	18.8692	26.965	2.99535	0.810672	1.62976
	F704	2011.06	34.9654	28.93	1956.18	2270.83	8.01563	3.59957	21.8357	8.30349	8.515	338.821	1233.08	6151.09	19.9021	28.7817	3.14444	1.04052	2.17562
	F705	2010.93	35.06	28.5	1958	2272	8.02	3.58091	22.0597	8.32324	8.5164	343.694	1252.19	6088.62	20.1498	28.1998	3.10961	0.980536	1.90215
	F706	2010.88	35.1688	26.72	1965.54	2276.83	8.0381	3.50486	22.3268	8.36119	8.52219	374.406	1193.15	5686.34	19.009	25.1793	2.89301	0.618984	1.0447
	F707	2010.73	35.2542	25.87	1969.14	2279.13	8.04675	3.4692	22.7359	8.39793	8.52496	404.137	1160.09	5292.81	18.3948	22.9455	2.68787	0.494171	0.737541
	F708	2010.61	35.3986	24.6	1974.53	2282.58	8.05966	3.41666	23.5653	8.4663	8.52909	448.065	1144.91	4783.6	18.0297	20.0944	2.42266	0.373243	0.450474
	F709	2010.41	35.3	25	1972.83	2281.49	8.05559	3.43311	23.7065	8.47134	8.52779	452.366	1145.52	4699.58	18.0842	19.9281	2.38215	0.405301	0.480893
	F710	2010.28	35.1047	27.39	1962.7	2275.01	8.03129	3.53327	23.3461	8.42143	8.52001	425.44	1164.42	4895.08	18.6227	22.0409	2.49405	0.677565	0.935339
	F711	2010.16	34.9969	28.78	1956.81	2271.24	8.01715	3.59305	22.363	8.34097	8.51549	367.924	1207.38	5645.53	19.4669	26.3218	2.88506	0.966632	1.76424
	F712	2010.11	34.9756	28.78	1956.81	2271.24	8.01715	3.59305	21.787	8.30179	8.51549	344.92	1205.16	6055.8	19.4342	28.2291	3.09472	0.963363	2.02613
	F713	2010.01	35.0153	28.53	1957.87	2271.92	8.01969	3.58221	21.6883	8.29758	8.5163	341.932	1203.63	6135.1	19.3777	28.4254	3.13356	0.91251	1.94478
	F714	2009.93	35.1129	28.01	1960.08	2273.33	8.02498	3.55979	21.9566	8.32149	8.51799	362.129	1177.61	5820.28	18.8932	26.6315	2.96941	0.78504	1.53048
	F715	2009.87	35.239	26.16	1967.92	2278.35	8.0438	3.48132	22.2677	8.36326	8.52401	387.159	1150.03	5542.12	18.2627	24.2039	2.81624	0.515683	0.863099
	F716	2009.76	35.3	25.73	1969.74	2279.51	8.04817	3.46336	22.365	8.37446	8.52541	415.341	1086.42	5188.31	17.2098	22.421	2.63401	0.426199	0.687316
	F717	2009.56	35.4231	24.41	1975.33	2283.09	8.06159	3.40888	23.4121	8.45842	8.52971	452.956	1116.96	4755.2	17.5717	19.8816	2.40729	0.344154	0.425805
	F718	2009.33	35.1912	25.81	1969.4	2279.29	8.04736	3.4667	23.0576	8.42026	8.52515	418.684	1155.83	5081.33	18.3301	21.981	2.58014	0.485361	0.674243
	F719	2009.23	35.0895	27.72	1961.31	2274.12	8.02793	3.54735	22.2235	8.34315	8.51894	362.728	1211.98	5808.22	19.4184	26.3725	2.96141	0.782962	1.41128
	F720	2009.16	35.0275	28.65	1957.36	2271.59	8.01847	3.58741	21.4942	8.28259	8.51591	340.507	1180.65	6164.78	19.0184	28.6546	3.14953	0.89961	2.02828
	F721	2009.11	34.9827	28.65	1957.36	2271.59	8.01847	3.58741	21.6227	8.29183	8.51591	331.198	1231.41	6325.64	19.8424	29.3903	3.23171	0.979284	2.13189
	F722	2009.06	34.9776	28.74	1956.98	2271.35	8.01756	3.59131	21.212	8.26192	8.51562	333.749	1161.13	6290.97	18.7198	29.2957	3.21463	0.886658	2.16092
	F723	2008.96	34.9553	28.94	1956.14	2270.81	8.01553	3.60001	21.626	8.28891	8.51497	356.419	1142.97	5856.7	18.4501	27.4088	2.99402	0.894526	1.97862
	F724	2008.82	35.2298	25.77	1969.57	2279.4	8.04776	3.46503	22.7371	8.3993	8.52528	420.063	1115.74	5094.67	17.6861	22.0242	2.5867	0.45132	0.67111
	F725	2008.67	35.4678	24.94	1973.08	2281.65	8.0562	3.43064	23.5721	8.46241	8.52799	480.851	1068.89	4448.71	16.8506	18.8661	2.2547	0.35365	0.431629
	F726	2008.41	35.4119	23.85	1977.7	2284.61	8.06729	3.38604	23.6703	8.48177	8.53153	465.935	1114.05	4625.43	17.4841	19.0574	2.33879	0.306519	0.354531
	F727	2008.33	35.2756	24.95	1973.04	2281.63	8.0561	3.43105	22.7958	8.41245	8.52795	417.713	1132.32	5165.24	17.8746	21.869	2.6179	0.393247	0.560177
	F728	2008.23	35.1373	27.41	1962.62	2274.96	8.03108	3.53412	22.0021	8.33136	8.51995	387.096	1109.85	5478.74	17.7476	24.6892	2.79155	0.619963	1.16529
	F729	2008.16	35.0275	28.86	1956.47	2271.02	8.01634	3.59653	21.9035	8.3086	8.51523	361.519	1167.05	5772.36	18.8208	26.9761	2.95039	0.917138	1.88429
	F730	2008.01	34.9786	28.83	1956.6	2271.11	8.01664	3.59522	21.8422	8.30501	8.51533	355.19	1177.89	5874.9	18.9992	27.4219	3.0026	0.929388	1.93399
	F731	2007.88	35.1353	27.08	1964.02	2275.85	8.03444	3.52009	21.8768	8.32656	8.52102	395.5	1071.48	5387.85	17.1056	24.073	2.74328	0.542907	1.03662
	F732	2007.81	35.2492	25.69	1969.91	2279.62	8.04858	3.4617	22.1624	8.3615	8.52554	402.711	1094.22	5361.92	17.3361	23.1358	2.72191	0.428657	0.721073
	F733	2007.66	35.4902	23.18	1980.54	2286.43	8.0741	3.35894	23.3101	8.46575	8.53371	461.349	1090.22	4738.42	17.0524	19.2006	2.39249	0.258618	0.314365
	F734	2007.51	35.5024	23.13	1980.75	2286.56	8.07461	3.35693	23.3068	8.46605	8.53388	462.974	1086.5	4725.46	16.9892	19.1255	2.38569	0.254601	0.309268
	F735	2007.41	35.3315	24.42	1975.29	2283.06	8.06149	3.40929	22.8305	8.4206	8.52968	424.002	1122.5	5118.22	17.6705	21.3855	2.59113	0.348175	0.483499
	F736	2007.21	35.0692	27.96	1960.29	2273.46	8.02549	3.55764	22.3589	8.34967	8.51816	392.584	1135.5	5342.8	18.2185	24.4054	2.72552	0.724035	1.27934
	F737	2006.96	35.1647	26.84	1965.03	2276.5	8.03688	3.50993	23.4318	8.43301	8.5218	426.767	1173.91	4904.85	18.7142	21.7855	2.49607	0.615186	0.818258
	F738	2006.74	35.4729	23.62	1978.68	2285.23	8.06963	3.37671	23.9864	8.5045	8.53228	468.237	1144.31	4591.48	17.9339	18.8163	2.32048	0.306049	0.331655
Coral Bay Ningaloo Reef
	Ningaloo Reef CB-1
	G196	2012.58	35	22.6417	1968.09	2273.76	8.09364	3.37834	23.3077	8.4746	8.53996	454.725	1092.11	4786.08	17.0975	19.1719	2.43184	0.234335	0.281755
	G197	2012.45	35	23.9935	1965.77	2273.76	8.07732	3.42872	22.6014	8.41217	8.53474	415.164	1110.01	5233.63	17.4788	21.6878	2.66237	0.314901	0.453692
	G198	2012.31	35	26.6738	1962.9	2273.76	8.04238	3.5149	22.1924	8.35358	8.52356	393.921	1112.2	5398.3	17.736	23.8849	2.75016	0.53866	0.938313
	G199	2012.17	35	27.4806	1961.12	2273.76	8.03348	3.55129	22.2194	8.34613	8.52071	393.193	1115.47	5362.13	17.8612	24.2163	2.73423	0.636076	1.14002
	G200	2012.03	35	26.2117	1962.31	2273.76	8.05019	3.51079	22.6782	8.39158	8.52606	400.517	1154.53	5300.3	18.3689	23.2106	2.70105	0.526428	0.808425
	G201	2011.89	35	24.1871	1966.94	2273.76	8.07248	3.42089	23.2298	8.45146	8.53319	447.072	1099.11	4802.5	17.322	19.9707	2.44161	0.321771	0.410379
	G202	2011.75	35	22.2327	1969.02	2273.76	8.09821	3.36108	23.8204	8.51268	8.54143	473.255	1102.99	4572.87	17.2388	18.1268	2.32242	0.219501	0.237682
	G203	2011.61	35	22.9367	1968.66	2273.76	8.08825	3.37834	23.6037	8.49041	8.53824	475.643	1073.9	4538.36	16.8332	18.2964	2.3053	0.241708	0.276928
	G204	2011.47	35	23.3773	1966.84	2273.76	8.08473	3.4055	22.9954	8.44551	8.53711	436.838	1100.37	4973.24	17.2804	20.2926	2.52854	0.274533	0.358174
	G205	2011.33	35	26.4076	1962.43	2273.76	8.0471	3.51391	22.3976	8.37052	8.52507	406.277	1103.81	5234.75	17.5789	23.0268	2.66749	0.503709	0.829802
	G206	2011.22	35	27.4247	1961.25	2273.76	8.03407	3.54863	22.0494	8.33521	8.5209	392.336	1096.8	5387.45	17.5571	24.2959	2.74695	0.608871	1.1338
	G207	2011.11	35	28.4546	1961.07	2273.76	8.01926	3.57405	22.0785	8.32538	8.51616	385.027	1118.46	5430.06	18.0012	25.0905	2.76892	0.776502	1.49809
	G208	2011	35	27.3032	1963.84	2273.76	8.03156	3.51928	22.3662	8.3581	8.5201	388.115	1149.11	5432.45	18.383	24.3735	2.76623	0.650021	1.11198
	G209	2010.88	35	24.9402	1966.74	2273.76	8.06162	3.43851	22.856	8.4181	8.52972	419.858	1125.08	5106.86	17.7922	21.6196	2.59661	0.389326	0.547978
	G210	2010.77	35	23.9356	1966.95	2273.76	8.07621	3.41564	23.6173	8.47963	8.53439	467.351	1092.44	4574.34	17.1977	18.9097	2.3256	0.302961	0.355856
	G211	2010.66	35	22.4782	1969.02	2273.76	8.09452	3.36581	23.8076	8.50897	8.54025	485.537	1073.35	4448.07	16.7925	17.7342	2.25903	0.220638	0.240805
	G212	2010.36	35	24.9098	1963.75	2273.76	8.06709	3.46828	23.1599	8.43848	8.53147	457.35	1065.43	4667.25	16.8466	19.7979	2.37671	0.351495	0.466936
	G213	2010.22	35	24.8995	1965.08	2273.76	8.065	3.45447	23.1157	8.4357	8.5308	442.692	1095.84	4825.69	17.3266	20.4404	2.45572	0.368657	0.492753
	G214	2010.08	35	24.8165	1966.02	2273.76	8.06466	3.44319	23.0978	8.43549	8.53069	448.718	1079.35	4766.1	17.0593	20.1315	2.42424	0.353099	0.471915
	G215	2009.94	35	24.7394	1966.82	2273.76	8.06446	3.43348	23.4493	8.45937	8.53063	460.341	1089.61	4622.26	17.2154	19.4745	2.35012	0.353601	0.43863
	G216	2009.8	35	22.8359	1968.67	2273.76	8.08975	3.37633	23.7073	8.4983	8.53872	483.066	1068.06	4464.3	16.7345	17.9552	2.26767	0.234859	0.263354
	G217	2009.66	35	22.2629	1969.05	2273.76	8.09771	3.36136	24.1922	8.53622	8.54127	510.748	1057.46	4205.12	16.5293	16.6804	2.13561	0.206501	0.209514
	G218	2009.53	35	23.2519	1966.48	2273.76	8.08721	3.4066	23.9539	8.50934	8.53791	485.543	1086.64	4403.77	17.0556	17.9219	2.23941	0.262268	0.284657
	G219	2009.39	35	24.8178	1964.18	2273.76	8.06774	3.462	23.1686	8.44012	8.53168	435.936	1118.94	4900.19	17.6851	20.7331	2.49478	0.376284	0.49689
	G220	2009.25	35	26.5235	1963.25	2273.76	8.04403	3.50808	22.8007	8.39613	8.52409	415.295	1127.14	5087.12	17.9608	22.4221	2.59118	0.535988	0.809225
	G221	2009.11	35	27.5123	1960.79	2273.76	8.03355	3.55534	22.8356	8.38707	8.52073	412.785	1135.71	5065.96	18.1882	22.9023	2.58363	0.662757	1.03178
	G222	2008.97	35	24.6202	1967.55	2273.76	8.065	3.42357	23.342	8.45376	8.5308	446.072	1112.95	4784.24	17.5745	20.0871	2.43157	0.358371	0.452009
	G223	2008.83	35	23.6345	1967.78	2273.76	8.0793	3.40115	24.2565	8.52428	8.53538	488.649	1109.27	4335.04	17.4396	17.7805	2.20301	0.292852	0.302521
	G224	2008.69	35	22.8697	1968.77	2273.76	8.08907	3.37598	24.274	8.53433	8.5385	496.352	1095.11	4296.12	17.1608	17.2909	2.18214	0.246272	0.249321
	G225	2008.55	35	22.8935	1968.12	2273.76	8.08981	3.38295	23.0695	8.45604	8.53874	439.632	1102.63	4958.87	17.2804	19.9814	2.51959	0.250215	0.316756
	G226	2008.41	35	25.3369	1962.74	2273.76	8.06242	3.48753	22.2206	8.37094	8.52997	411.778	1070.65	5233.47	16.9629	22.4437	2.6664	0.38559	0.634917
	G227	2008.27	35	27.3623	1960.22	2273.76	8.0367	3.55783	22.3614	8.35709	8.52174	407.962	1092.48	5165.39	17.4824	23.2815	2.63511	0.59684	1.03212
	G228	2008.13	35	27.1671	1963.82	2273.76	8.0336	3.51648	22.4285	8.36386	8.52075	408.505	1099.58	5164.37	17.5784	23.0973	2.62976	0.581387	0.976499
	Ningaloo Reef Coral Bay -2
	G260	2012.89	35	23.6742	1968.85	2273.76	8.0769	3.39112	22.9623	8.43986	8.53461	465.884	1027.7	4652.17	16.1599	19.0802	2.36288	0.259512	0.343114
	G261	2012.78	35	23.0892	1968.19	2273.76	8.08677	3.38618	23.7936	8.50091	8.53777	536.502	969.112	4003.64	15.2004	16.2059	2.03418	0.210228	0.233721
	G262	2012.67	35	22.3658	1969.84	2273.76	8.09481	3.35536	23.8178	8.51095	8.54034	547.747	952.538	3946.26	14.8955	15.6799	2.00334	0.178169	0.1935
	G263	2012.56	35	22.7018	1967.61	2273.76	8.09355	3.38436	23.802	8.50599	8.53994	539.684	964.789	3993.86	15.108	16.0282	2.0298	0.193869	0.213469
	G264	2012.45	35	23.9935	1965.77	2273.76	8.07732	3.42872	23.1077	8.44571	8.53474	527.269	920.958	4087.98	14.5019	16.9403	2.07958	0.228701	0.298548
	G265	2012.34	35	26.3847	1961.76	2273.76	8.04855	3.52023	22.4071	8.37143	8.52554	460.457	975.002	4619.3	15.5258	20.3206	2.35467	0.397659	0.656118
	G266	2012.27	35	27.1265	1960.54	2273.76	8.03964	3.54923	22.355	8.35937	8.52268	445.142	1001.08	4745.65	16.0004	21.2657	2.42059	0.481795	0.828545
	G267	2012.21	35	27.9027	1959.71	2273.76	8.0296	3.5754	22.3522	8.35027	8.51947	434.54	1023.31	4823.54	16.4216	22.0276	2.46135	0.584028	1.03672
	G268	2012.09	35	27.7026	1960.44	2273.76	8.03133	3.56325	22.4156	8.35684	8.52002	441.527	1014.65	4753.16	16.2655	21.5908	2.42453	0.552565	0.957824
	G269	2011.97	35	25.0033	1965.4	2273.76	8.06292	3.45339	22.556	8.39739	8.53013	474.532	964.373	4535.78	15.2552	19.2537	2.30781	0.299823	0.452944
	G270	2011.85	35	23.7974	1967.42	2273.76	8.07748	3.40806	23.1772	8.45256	8.53479	512.68	954.15	4207.44	15.0115	17.329	2.13855	0.234234	0.298911
	G271	2011.73	35	22.3257	1968.83	2273.76	8.09712	3.36471	23.5836	8.49627	8.54108	536.004	952.161	4052.15	14.8871	16.1006	2.05815	0.176712	0.200382
	G272	2011.61	35	22.9367	1968.66	2273.76	8.08825	3.37834	23.6285	8.49202	8.53824	530.719	964.742	4065.53	15.1221	16.3902	2.06512	0.202701	0.23138
	G273	2011.53	35	22.5472	1968.1	2273.76	8.09504	3.37639	23.2156	8.46969	8.54041	503.531	977.501	4333.18	15.2972	17.319	2.20171	0.192295	0.234942
	G274	2011.45	35	24.099	1965.73	2273.76	8.07583	3.43136	22.5498	8.40749	8.53427	469.567	975.815	4625.96	15.3729	19.218	2.35331	0.257766	0.377732
	G275	2011.36	35	25.4599	1962.3	2273.76	8.06134	3.4947	22.1787	8.36667	8.52963	438.538	1000.36	4910.61	15.8584	21.1284	2.50248	0.349385	0.584901
	G276	2011.28	35	27.661	1960.62	2273.76	8.03164	3.56043	22.3323	8.3517	8.52012	440.001	1008.97	4776.49	16.171	21.6722	2.43621	0.542162	0.956723
	G277	2011.2	35	27.4528	1961.54	2273.76	8.03318	3.54631	22.3568	8.35575	8.52062	433.033	1028.49	4862.14	16.4661	21.9358	2.47874	0.540594	0.938756
	G278	2011.12	35	28.5735	1959.6	2273.76	8.01995	3.59207	22.4543	8.34946	8.51639	434.186	1034.05	4789.1	16.6533	22.219	2.44392	0.679183	1.20802
	G279	2010.99	35	27.0376	1961.54	2273.76	8.03929	3.53697	23.4329	8.43174	8.52257	486.306	1025.23	4282.02	16.379	19.1313	2.18299	0.495756	0.666376
	G280	2010.86	35	24.5557	1966.22	2273.76	8.06821	3.4358	23.5416	8.4675	8.53183	514.942	983.176	4132.81	15.5207	17.3469	2.10191	0.284921	0.34604
	G281	2010.73	35	23.154	1967.58	2273.76	8.08682	3.39353	23.5843	8.48661	8.53778	555.539	917.399	3879.07	14.3932	15.7343	1.97149	0.194261	0.225284
	G282	2010.6	35	22.4824	1968.42	2273.76	8.09548	3.37194	23.1844	8.4684	8.54055	519.205	945.171	4207.31	14.7873	16.7853	2.13741	0.179871	0.220664
	G283	2010.47	35	23.64	1965.97	2273.76	8.08227	3.41957	23.064	8.44696	8.53633	494.766	977.811	4374.73	15.3732	17.9754	2.22523	0.237001	0.308427
	G284	2010.34	35	24.9608	1964.41	2273.76	8.06521	3.46257	22.9961	8.42712	8.53087	486.976	984.049	4392.58	15.5634	18.6439	2.23608	0.308309	0.424441
	G285	2010.21	35	24.8913	1965.52	2273.76	8.06439	3.44986	23.7061	8.47426	8.53061	514.335	999.363	4112.78	15.8006	17.4104	2.09247	0.312701	0.371229
	G286	2010.08	35	24.8165	1966.02	2273.76	8.06466	3.44319	23.3813	8.45405	8.53069	513.422	970.343	4146.1	15.3364	17.5127	2.10888	0.292571	0.369769
	G287	2009.95	35	24.8545	1965.29	2273.76	8.06532	3.45139	23.805	8.48108	8.5309	529.551	979.851	3988.99	15.4894	16.8753	2.02972	0.299834	0.348905
	G288	2009.82	35	23.1413	1968.91	2273.76	8.08477	3.37995	23.8805	8.5059	8.53713	546.707	958.69	3920.57	15.0402	15.8785	1.99124	0.208542	0.228179
	G289	2009.69	35	22.2746	1969.65	2273.76	8.09651	3.35555	23.7121	8.5052	8.54088	536.524	963.009	4040.4	15.0536	16.0224	2.05133	0.178221	0.19693
	G290	2009.56	35	23.052	1967.23	2273.76	8.08895	3.39512	22.9554	8.44667	8.53846	497.629	962.635	4382.55	15.0964	17.7398	2.22778	0.206441	0.269281
	G291	2009.43	35	24.0961	1965.61	2273.76	8.07607	3.43247	22.7298	8.41953	8.53434	478.542	975.917	4526.96	15.3743	18.8075	2.30308	0.257673	0.363904
	G292	2009.3	35	26.347	1962.16	2273.76	8.04845	3.51535	22.9028	8.40493	8.5255	477.576	991	4424.87	15.7776	19.4413	2.25511	0.407029	0.600139
	G293	2009.17	35	27.4756	1962.12	2273.76	8.03188	3.5408	22.9111	8.39248	8.5202	461.047	1024.93	4532.56	16.411	20.4493	2.31002	0.539347	0.824559
	G294	2009.04	35	26.2528	1964.36	2273.76	8.04617	3.49078	23.6632	8.45573	8.52478	497.735	1025.89	4199.1	16.3255	18.3725	2.13764	0.426383	0.530798
	G295	2008.91	35	23.9767	1967.08	2273.76	8.07538	3.41517	23.8619	8.49495	8.53412	537.337	972.322	3959.4	15.3095	16.3815	2.01283	0.250287	0.281039
	G296	2008.79	35	23.376	1968.83	2273.76	8.0814	3.38539	23.1321	8.45451	8.53605	517.83	941.162	4185.85	14.7801	17.048	2.12606	0.211372	0.26835
	G297	2008.66	35	22.7324	1968.69	2273.76	8.09126	3.37403	22.5749	8.42513	8.5392	510.731	902.132	4310.19	14.1286	17.2928	2.18937	0.174688	0.242871
	G298	2008.41	35	25.3369	1962.74	2273.76	8.06242	3.48753	22.8283	8.41167	8.52997	473.386	994.181	4513.6	15.7514	19.3565	2.29964	0.337445	0.488259
	G299	2008.31	35	26.8129	1962.41	2273.76	8.04115	3.52299	22.7219	8.38756	8.52317	452.328	1025.67	4662.42	16.3675	20.7054	2.37586	0.475043	0.739942
	G300	2008.2	35	27.4383	1962.36	2273.76	8.03203	3.53752	22.787	8.38469	8.52025	449.759	1037.21	4655.99	16.6044	20.9835	2.37264	0.547972	0.859889
	G301	2008.1	35	26.4506	1962.66	2273.76	8.04607	3.51243	23.3077	8.43034	8.52474	483.18	1020.36	4342.43	16.2533	19.1169	2.21252	0.438565	0.593627
	G302	2008	35	25.662	1962.71	2273.76	8.05766	3.49483	23.339	8.44149	8.52845	506.65	977.632	4170.58	15.5131	18.023	2.12491	0.348283	0.457508
	G303	2007.87	35	23.8571	1966.96	2273.76	8.07736	3.41392	23.8115	8.4931	8.53476	542.084	959.466	3932.76	15.0991	16.2273	1.99941	0.239154	0.270431
	G304	2007.73	35	22.8277	1968.59	2273.76	8.09	3.3769	23.5876	8.49064	8.5388	535.726	952.176	4034.74	14.9183	16.2255	2.04955	0.19432	0.222969
	G305	2007.6	35	22.8232	1968.1	2273.76	8.09091	3.38184	23.6896	8.49731	8.53909	525.09	980.959	4108.86	15.369	16.5294	2.08773	0.203877	0.229633
	G306	2007.47	35	24.0171	1965.48	2273.76	8.07746	3.43215	23.4237	8.4661	8.53479	498.467	1005.12	4300.13	15.8287	17.834	2.18782	0.266998	0.327352
	G307	2007.34	35	25.5569	1963.16	2273.76	8.05846	3.48794	22.8932	8.41342	8.52871	476.591	993.704	4469.2	15.7602	19.2581	2.27653	0.351663	0.5052
	G308	2007.21	35	26.5456	1961.6	2273.76	8.04644	3.52542	22.9072	8.40292	8.52486	468.023	1011.26	4506.13	16.116	19.9006	2.29717	0.439224	0.651647
	G309	2007.08	35	24.5872	1966.86	2273.76	8.06666	3.42995	23.4081	8.45845	8.53133	490.668	1018.45	4345.92	16.0799	18.2442	2.20957	0.304916	0.38006
	G310	2006.94	35	24.0966	1968.8	2273.76	8.07069	3.40021	23.667	8.48097	8.53262	516.23	993.42	4131.27	15.6501	17.1139	2.09837	0.265711	0.309793
	G311	2006.81	35	22.5385	1969.76	2273.76	8.09236	3.35954	23.9008	8.51427	8.53956	530.382	991.073	4062.4	15.5091	16.2084	2.06239	0.196309	0.210809
	G312	2006.68	35	22.0816	1971.04	2273.76	8.09704	3.33785	23.646	8.50319	8.54105	537.403	955.75	4046.2	14.9285	15.9519	2.05282	0.169745	0.188595
	G313	2006.55	35	22.4143	1968.87	2273.76	8.09574	3.36609	23.6085	8.49685	8.54064	523.54	977.002	4143.23	15.2811	16.4963	2.10437	0.187321	0.211838
	G314	2006.42	35	24.4813	1964.49	2273.76	8.07221	3.45177	23.5269	8.46741	8.53311	495.195	1021.07	4301.75	16.1134	18.0527	2.18975	0.300079	0.3656
	G315	2006.29	35	25.6615	1963.44	2273.76	8.05646	3.48741	23.343	8.44176	8.52807	478.735	1035.05	4413.5	16.4241	19.0602	2.24785	0.386457	0.506146
	G316	2006.15	35	26.4231	1964.31	2273.76	8.04374	3.49501	23.3355	8.43247	8.524	472.875	1045.53	4436.29	16.6519	19.489	2.25845	0.456593	0.611932
